# Supplementary material for: Distinct smell and taste disorder phenotype of post-acute COVID-19 sequelae
Source: Eur Arch Otorhinolaryngol. 2023 Sep 5;280(11):5115–28. doi: 10.1007/s00405-023-08163-x (PMC10562286; doi:10.1007/s00405-023-08163-x)
Supplement: Supplementary file 2 — Supplementary file2 (XLSX 19 KB) [file 405_2023_8163_MOESM2_ESM.xlsx]

## Sheet: Cover
Table	Caption
Supplementary Table S1	Survey study variables. The table is available as a supplementary Excel sheet.
Supplementary Table S2	CovILD study variables. The table is available as a supplementary Excel sheet.
Supplementary Table S3	Results of statistical hypothesis testing for significant recovery of the most frequwnt COVID-19 symptoms in the Austria (AT) and Italy cohort (IT) of the survey study.
Supplementary Table S4	Results of statistical hypothesis testing for significant recovery of COVID-19 symptoms in COVID-19 severity strata of the CovILD study.
Supplementary Table S5	Results of the Sniffin' Stick Test in the CovILD study subset with the complete longitudinal follow-up data. Numeric variables are presented as medians with interquartile ranges (IQR) and ranges. Categorical variables are presented as percentages and counts within the complete observation set.
Supplementary Table S6	Demographic and baseline clinical characteristic at the COVID-19 onset of the survey study participants assigned to the recovery clusters, Austria (AT) cohort. Numeric variables are presented as medians with interquartile ranges (IQR) and ranges. Categorical variables are presented as percentages and counts within the complete observation set.
Supplementary Table S7	Demographic and baseline clinical characteristic at the COVID-19 onset of the survey study participants assigned to the recovery clusters, Italy (IT) cohort. Numeric variables are presented as medians with interquartile ranges (IQR) and ranges. Categorical variables are presented as percentages and counts within the complete observation set.
Supplementary Table S8	COVID-19 course and recovery in the survey study participants assigned to the recovery clusters, Austria (AT) cohort. Numeric variables are presented as medians with interquartile ranges (IQR) and ranges. Categorical variables are presented as percentages and counts within the complete observation set.
Supplementary Table S9	COVID-19 course and recovery in the survey study participants assigned to the recovery clusters, Italy (IT) cohort. Numeric variables are presented as medians with interquartile ranges (IQR) and ranges. Categorical variables are presented as percentages and counts within the complete observation set.

## Sheet: Supplementary Table S1
Variable name	Variable label	Unit	Stratification	Description
ID	Patient ID			patient ID
cohort	Cohort			Study cohort
acute_covid	Acute COVID-19 symptoms			Acute COVID-19 symptoms (first two weeks)
sex	Sex			participant’s sex
age	Age	years		Participant’s age at survey completion
bmi_class_before	BMI before COVID-19		0, 25, 30, Inf	Body mass index class before COVID-19
cohabitants	Household size	persons		Household size in persons
household_size	Household size		0, 1, 2, Inf	Household size class: single, pair or bigger
education_class	Education			Tertiary vs. non-tertiary education
employment_before	Employment status			Employment status before COVID-19
employment_sector	Employment sector			Employment sector
obs_time	Observation time			Observation time: test to survey completion
smoking	Smoking history			Smoking history before COVID-19
comorb_present	Comorbidity			At least one comorbidity present
comorb_sum	Sum of co-morbidities			Sum of the co-morbidities queried in the survey
hypertension	Hypertension			Hypertension before acute COVID-19
heart_circulation	Cardiovascular disease			Cardiovascular disease before acute COVID-19
diabetes	Diabetes			Diabetes before acute COVID-19
lung	Pulmonary disease			Pulmonary disease before COVID-19
gastrointenstinal	Gastrointestinal disease			Gastrointestinal disease before COVID-19
malignancy	Malignancy			Malignancy before acute COVID-19
hay_fever	Hay fever/allergy			Hay fever or allergy before acute COVID-19
autoimmunity	Autoimmunity			Autoimmune disease before acute COVID-19
frequent_flu_like	Freq. resp. infections			Frequent upper respiratory tract infections (more than two per year) before COVID-19
two_plus_infections_antibiotics	Freq. bact. Infections			Frequent bacterial infections requiring antibiotic treatment (more than two per year) before COVID-19
depression_burnout	Pre-CoV depression/anxiety			Depression, anxiety or burnout before acute COVID-19
insomnia	Pre-CoV sleep disorders			Sleep disorders before COVID-19
night_dyspnoe	Sleep apnea			Night apnea before COVID-19
bruxism	Bruxism			Bruxism before COVID-19
pins_needles_feet	Feet paresthesia			Feet/leg paresthesia before acute COVID-19
daily_medication	Daily medication			Daily medication class, number of drugs taken daily before COVID-19
cov_outbreak	SARS-CoV2 outbreak			Infection during the spring 2020, summer/fall 2020, winter/spring 2021
illness_feeling	Severe illness feeling			Subjective feeling of acute infection
sum_symptoms_acute	# acute symptoms			Sum of acute symptoms (first two weeks)
sum_symptoms_long	# persistent symptoms			Sum of persistent symptoms (4 weeks and longer)
weight_loss_kg	Weight loss	kg		Weight loss during/after acute COVID-19
hair_loss	Hair loss			Hair loss during/after acute COVID-19
incomplete_covelescence	Incomplete recovery			Self-perceived incomplete convalescence
perf_impairment	Physical performance loss	percent		Percent loss of physical performance after COVID-19 as compared with the time before
new_medication_fup	New medication after COVID-19			New medication after COVID-19
rehabilitation_fup_needed	Subjective need for rehabilitation			Self-reported need for rehabilitation after COVID-19
phq_anxiety_score	ANX score			Anxiety score
phq_depression_score	DPR score			Depression score
stress_score	Stress score			Stress score
mental_health_score	OMH impairment score			Score of impaired self-assessed overall mental health (OMH, 0: excellent QoL; 3: poor QoL)
life_quality_score	QoL impairment score			Score of impaired quality of life (QoL, 0: excellent QoL; 3: poor QoL)
fever	Fever			Fever
ague	Shivering			Shivering
sore_throat	Sore throat			Sore throat
running_nose	Running nose			Running nose
fatigue	Fatigue			Fatigue
dry_cough	Dry cough			Dry cough
wet_cough	Wet cough			Wet cough
breath_short	Tachypnea			Tachypnea
dyspnoe	Dyspnea			Dyspnea
chest_pain	Chest pain			Chest pain
tachycardia	Tachycardia			Tachycardia
extrasystole	Palpitations			Palpitations
joint_pain	Joint pain			Joint pain
bone_pain	Bone pain			Bone pain
muscle_pain	Muscle pain			Muscle pain
abdominal_pain	Abdominal pain			Abd. pain
nausea	Nausea			Nausea
vomiting	Vomiting			Vomiting
dim_appetite	Dim. appetite			Dim. appetite
diarrhea	Diarrhea			Diarrhea
dizziness	Dizziness			Dizziness
anosmia	OD			Hyposmia/anosmia
taste_loss	Hypogeusia/ageusia			Hypogeusia/ageusia
confusion	Confusion			Confusion
tingle_feet	Tingling feet			Tingling feet
tingle_hands	Tingling hands			Tingling hands
ache_feet	Burning feet			Burning feet
ache_hands	Burning hands			Burning hands
numb_feet	Numb feet			Numb feet
numb_hands	Numb hands			Numb hands
unhandiness_walk	Imp. walk			Imp. walk
unhandiness_micromotor	Imp. FMS			Imp. f. m. s.
sleep_prob	Sleeplessness			Sleeplessness
fatigue_day	Tiredness at day			Tiredness at day
imp_concentration	Imp. concentration			Imp. concentration
forgetfulness	Forgetfulness			Forgetfulness
swelling	Swelling			Swelling
blue_fingers	Blue fingers/toes			Blue fingers/toes
urticaria	Urticaria			Urticaria
blister_rash	Blistering rash			Blistering rash
net_rash	Marmorated skin			Bl. marm. skin.
red_eyes	Red eyes			Red eyes

## Sheet: Supplementary Table S2
Variable name	Variable label	Unit
ID
time_numeric	Time post diagnosis	days
sex	Sex
age	Age	years
weight_class	Weight class
comorb_present	Comorbidity present	%
no_comorb	# comorbidities
endometabolic_comorb	Metabolic disease	%
hypertension_comorb	Hypertension	%
cardiovascular_comorb	CVD	%
diabetes_comorb	Diabetes	%
pulmonary_comorb	Pulmonary disease	%
gastro_comorb	GID	%
malingancy_comorb	Malignancy	%
immdef_comorb	Immune deficiency	%
cat_WHO	COVID-19 severity
sleep_sympt	Sleep problems	%
dyspnoe_sympt	Dyspnea	%
cough_sympt	Cough	%
fever_sympt	Fever	%
night_sweat_sympt	Night sweat	%
gastro_sympt	Gastrointestinal	%
anosmia_sympt	OD	%
fatigue_sympt	Reduced performance	%

## Sheet: Supplementary Table S3
Cohort	Symptom	Significance	Effect size
AT	Fatigue	p < 0.001	W = 0.43
AT	Tiredness at day	p < 0.001	W = 0.33
AT	OD	p < 0.001	W = 0.26
AT	Hypogeusia/ageusia	p < 0.001	W = 0.29
AT	Joint pain	p < 0.001	W = 0.37
AT	Dim. appetite	p < 0.001	W = 0.41
AT	Tachypnea	p < 0.001	W = 0.22
AT	Muscle pain	p < 0.001	W = 0.32
AT	Fever	p < 0.001	W = 0.38
IT	Fatigue	p < 0.001	W = 0.36
IT	Tiredness at day	p < 0.001	W = 0.3
IT	OD	p < 0.001	W = 0.33
IT	Hypogeusia/ageusia	p < 0.001	W = 0.35
IT	Joint pain	p < 0.001	W = 0.39
IT	Dim. appetite	p < 0.001	W = 0.38
IT	Tachypnea	p < 0.001	W = 0.2
IT	Muscle pain	p < 0.001	W = 0.36
IT	Fever	p < 0.001	W = 0.52

## Sheet: Supplementary Table S4
COVID-19 severity	Symptom	Significance	Effect size
ambulatory	Sleep problems	p = 0.048	W = 0.11
ambulatory	Dyspnea	p < 0.001	W = 0.23
ambulatory	Cough	p < 0.001	W = 0.28
ambulatory	Fever	p < 0.001	W = 0.42
ambulatory	Night sweat	p = 0.0095	W = 0.14
ambulatory	Gastrointestinal	p < 0.001	W = 0.27
ambulatory	OD	p = 0.0044	W = 0.19
ambulatory	Reduced performance	p < 0.001	W = 0.38
moderate	Sleep problems	ns (p = 0.87)	W = 0.0069
moderate	Dyspnea	p < 0.001	W = 0.17
moderate	Cough	p < 0.001	W = 0.44
moderate	Fever	p < 0.001	W = 0.76
moderate	Night sweat	p < 0.001	W = 0.27
moderate	Gastrointestinal	p < 0.001	W = 0.23
moderate	OD	p = 0.032	W = 0.06
moderate	Reduced performance	p < 0.001	W = 0.27
severe	Sleep problems	ns (p = 0.89)	W = 0.018
severe	Dyspnea	p < 0.001	W = 0.37
severe	Cough	p < 0.001	W = 0.38
severe	Fever	p < 0.001	W = 1
severe	Night sweat	p < 0.001	W = 0.31
severe	Gastrointestinal	ns (p = 0.14)	W = 0.1
severe	OD	p < 0.001	W = 0.38
severe	Reduced performance	p = 0.0023	W = 0.27

## Sheet: Supplementary Table S5
Variable	3-month follow-up	1-year follow-up	Significance	Effect size
Participants, n	56	56
Sniffin' Stick Test, points	13 [IQR: 12 - 14] range: 0 - 16	12 [IQR: 11 - 14] range: 3 - 16	ns (p = 0.16)	r = 0.2
Sniffin' Stick Test OD, < 13 points	38% (n = 21)	50% (n = 28)	ns (p = 0.42)	g = 0.15

## Sheet: Supplementary Table S6
Variable	Cluster #1	Cluster #2	Cluster #3	Significance	Effect size
Sex	female: 79% (n = 77) male: 21% (n = 21)	female: 57% (n = 140) male: 43% (n = 106)	female: 76% (n = 103) male: 24% (n = 32)	p < 0.001	V = 0.22
Age, years	42 [IQR: 30 - 50] range: 21 - 80	43 [IQR: 29 - 53] range: 18 - 77	48 [IQR: 38 - 53] range: 21 - 70	p = 0.045	η² = 0.012
BMI before COVID-19	normal: 62% (n = 60) overweight: 24% (n = 23) obesity: 14% (n = 14)	normal: 55% (n = 133) overweight: 29% (n = 70) obesity: 17% (n = 41)	normal: 47% (n = 64) overweight: 31% (n = 42) obesity: 21% (n = 29)	ns (p = 0.39)	V = 0.073
Education	non-tertiary: 64% (n = 62) tertiary: 36% (n = 35)	non-tertiary: 63% (n = 154) tertiary: 37% (n = 92)	non-tertiary: 64% (n = 86) tertiary: 36% (n = 49)	ns (p = 0.99)	V = 0.012
Employment status	employed: 87% (n = 85) unemployed: 7.1% (n = 7) leave: 3.1% (n = 3) retired: 3.1% (n = 3)	employed: 80% (n = 198) unemployed: 9.3% (n = 23) leave: 1.6% (n = 4) retired: 8.5% (n = 21)	employed: 85% (n = 115) unemployed: 7.4% (n = 10) leave: 0.74% (n = 1) retired: 6.7% (n = 9)	ns (p = 0.56)	V = 0.079
Observation time	180 [IQR: 130 - 210] range: 93 - 400	190 [IQR: 130 - 220] range: 90 - 400	180 [IQR: 140 - 220] range: 90 - 380	ns (p = 0.85)	η² = -0.0029
Comorbidity	46% (n = 45)	44% (n = 109)	61% (n = 83)	p = 0.0095	V = 0.15
Hypertension	9.2% (n = 9)	10% (n = 25)	13% (n = 17)	ns (p = 0.82)	V = 0.041
Cardiovascular disease	0% (n = 0)	2.8% (n = 7)	2.2% (n = 3)	ns (p = 0.36)	V = 0.076
Diabetes	2% (n = 2)	1.6% (n = 4)	0.74% (n = 1)	ns (p = 0.82)	V = 0.04
Pulmonary disease	0% (n = 0)	4.5% (n = 11)	5.2% (n = 7)	ns (p = 0.14)	V = 0.1
Gastrointestinal disease	1% (n = 1)	2% (n = 5)	1.5% (n = 2)	ns (p = 0.88)	V = 0.032
Malignancy	0% (n = 0)	0.81% (n = 2)	5.9% (n = 8)	p = 0.0025	V = 0.17
Hay fever/allergy	13% (n = 13)	17% (n = 41)	25% (n = 34)	ns (p = 0.073)	V = 0.12
Autoimmunity	7.1% (n = 7)	4.1% (n = 10)	11% (n = 15)	ns (p = 0.056)	V = 0.12
Freq. resp. infections	5.1% (n = 5)	5.3% (n = 13)	10% (n = 14)	ns (p = 0.2)	V = 0.093
Freq. bact. Infections	1% (n = 1)	3.7% (n = 9)	9.6% (n = 13)	p = 0.01	V = 0.15
Pre-CoV depression/anxiety	6.1% (n = 6)	2.8% (n = 7)	9.6% (n = 13)	p = 0.038	V = 0.13
Pre-CoV sleep disorders	5.1% (n = 5)	2.4% (n = 6)	4.4% (n = 6)	ns (p = 0.53)	V = 0.063
Daily medication	absent: 66% (n = 65) 1 - 4 drugs: 30% (n = 29) 5 drugs and more: 4.1% (n = 4)	absent: 66% (n = 162) 1 - 4 drugs: 33% (n = 80) 5 drugs and more: 1.6% (n = 4)	absent: 50% (n = 68) 1 - 4 drugs: 49% (n = 66) 5 drugs and more: 0.74% (n = 1)	p = 0.0092	V = 0.13

## Sheet: Supplementary Table S7
Variable	Cluster #1	Cluster #2	Cluster #3	Significance	Effect size
Sex	female: 84% (n = 52) male: 16% (n = 10)	female: 64% (n = 155) male: 36% (n = 89)	female: 77% (n = 93) male: 23% (n = 28)	p = 0.003	V = 0.18
Age, years	47 [IQR: 35 - 55] range: 18 - 71	43 [IQR: 32 - 52] range: 18 - 77	47 [IQR: 38 - 56] range: 19 - 95	p = 0.024	η² = 0.016
BMI before COVID-19	normal: 82% (n = 51) overweight: 11% (n = 7) obesity: 6.5% (n = 4)	normal: 67% (n = 160) overweight: 26% (n = 63) obesity: 6.3% (n = 15)	normal: 56% (n = 67) overweight: 29% (n = 34) obesity: 15% (n = 18)	p = 0.0038	V = 0.14
Education	non-tertiary: 61% (n = 38) tertiary: 39% (n = 24)	non-tertiary: 56% (n = 136) tertiary: 44% (n = 108)	non-tertiary: 63% (n = 76) tertiary: 37% (n = 45)	ns (p = 0.41)	V = 0.067
Employment status	employed: 81% (n = 50) unemployed: 11% (n = 7) leave: 1.6% (n = 1) retired: 6.5% (n = 4)	employed: 80% (n = 194) unemployed: 11% (n = 27) leave: 2.9% (n = 7) retired: 6.6% (n = 16)	employed: 86% (n = 104) unemployed: 5% (n = 6) leave: 0% (n = 0) retired: 9.1% (n = 11)	ns (p = 0.3)	V = 0.098
Observation time	140 [IQR: 120 - 280] range: 92 - 370	130 [IQR: 110 - 260] range: 90 - 390	140 [IQR: 120 - 300] range: 90 - 380	ns (p = 0.14)	η² = 0.0065
Comorbidity	37% (n = 23)	37% (n = 91)	59% (n = 71)	p < 0.001	V = 0.19
Hypertension	9.7% (n = 6)	6.6% (n = 16)	12% (n = 14)	ns (p = 0.33)	V = 0.081
Cardiovascular disease	0% (n = 0)	3.3% (n = 8)	4.1% (n = 5)	ns (p = 0.35)	V = 0.076
Diabetes	1.6% (n = 1)	0% (n = 0)	0% (n = 0)	ns (p = 0.085)	V = 0.12
Pulmonary disease	3.2% (n = 2)	2% (n = 5)	4.1% (n = 5)	ns (p = 0.51)	V = 0.056
Gastrointestinal disease	0% (n = 0)	0.41% (n = 1)	1.7% (n = 2)	ns (p = 0.36)	V = 0.073
Malignancy	8.1% (n = 5)	2.5% (n = 6)	5% (n = 6)	ns (p = 0.15)	V = 0.1
Hay fever/allergy	8.1% (n = 5)	11% (n = 28)	15% (n = 18)	ns (p = 0.41)	V = 0.067
Autoimmunity	6.5% (n = 4)	4.9% (n = 12)	9.1% (n = 11)	ns (p = 0.35)	V = 0.075
Freq. resp. infections	0% (n = 0)	1.2% (n = 3)	9.1% (n = 11)	p < 0.001	V = 0.21
Freq. bact. Infections	0% (n = 0)	0.41% (n = 1)	3.3% (n = 4)	ns (p = 0.058)	V = 0.13
Pre-CoV depression/anxiety	3.2% (n = 2)	2.9% (n = 7)	11% (n = 13)	p = 0.009	V = 0.16
Pre-CoV sleep disorders	3.2% (n = 2)	2% (n = 5)	11% (n = 13)	p = 0.0022	V = 0.18
Daily medication	absent: 73% (n = 45) 1 - 4 drugs: 27% (n = 17) 5 drugs and more: 0% (n = 0)	absent: 81% (n = 197) 1 - 4 drugs: 19% (n = 46) 5 drugs and more: 0.41% (n = 1)	absent: 62% (n = 75) 1 - 4 drugs: 36% (n = 43) 5 drugs and more: 2.5% (n = 3)	p = 0.0034	V = 0.14

## Sheet: Supplementary Table S8
Variable	Cluster #1	Cluster #2	Cluster #3	Significance	Effect size
SARS-CoV2 outbreak	spring 2020: 55% (n = 54) summer/fall 2020: 43% (n = 42) winter/spring 2021: 2% (n = 2)	spring 2020: 63% (n = 156) summer/fall 2020: 35% (n = 87) winter/spring 2021: 1.2% (n = 3)	spring 2020: 53% (n = 71) summer/fall 2020: 47% (n = 64) winter/spring 2021: 0% (n = 0)	ns (p = 0.16)	V = 0.09
Weight loss, kg	0.5 [IQR: 0 - 3] range: 0 - 8	0 [IQR: 0 - 2.1] range: 0 - 11	2 [IQR: 0 - 4.5] range: 0 - 15	p < 0.001	η² = 0.039
Hair loss	19% (n = 19)	9.3% (n = 23)	30% (n = 41)	p < 0.001	V = 0.24
Incomplete recovery	62% (n = 61)	22% (n = 55)	73% (n = 98)	p < 0.001	V = 0.47
Physical performance loss, percent	10 [IQR: 4 - 25] range: 0 - 69	3.5 [IQR: 0 - 14] range: 0 - 100	25 [IQR: 15 - 42] range: 0 - 92	p < 0.001	η² = 0.26
New medication after COVID-19	7.1% (n = 7)	7.3% (n = 18)	24% (n = 32)	p < 0.001	V = 0.23
Subjective need for rehabilitation	13% (n = 13)	6.5% (n = 16)	42% (n = 56)	p < 0.001	V = 0.4
ANX score	0 [IQR: 0 - 2] range: 0 - 5	0 [IQR: 0 - 1] range: 0 - 6	1.5 [IQR: 0 - 2] range: 0 - 6	p < 0.001	η² = 0.11
DPR score	1 [IQR: 0 - 2] range: 0 - 6	0 [IQR: 0 - 2] range: 0 - 6	2 [IQR: 1 - 3] range: 0 - 6	p < 0.001	η² = 0.15
Stress score	3.5 [IQR: 2 - 6] range: 0 - 19	3 [IQR: 1 - 5] range: 0 - 16	5 [IQR: 3 - 9] range: 0 - 16	p < 0.001	η² = 0.064
OMH impairment score	1 [IQR: 0 - 1] range: 0 - 3	1 [IQR: 0 - 1] range: 0 - 3	1 [IQR: 1 - 2] range: 0 - 3	p < 0.001	η² = 0.072
QoL impairment score	1 [IQR: 1 - 1] range: 0 - 3	1 [IQR: 0 - 1] range: 0 - 3	1 [IQR: 1 - 2] range: 0 - 3	p < 0.001	η² = 0.052

## Sheet: Supplementary Table S9
Variable	Cluster #1	Cluster #2	Cluster #3	Significance	Effect size
SARS-CoV2 outbreak	spring 2020: 35% (n = 22) summer/fall 2020: 63% (n = 39) winter/spring 2021: 1.6% (n = 1)	spring 2020: 28% (n = 68) summer/fall 2020: 72% (n = 175) winter/spring 2021: 0.41% (n = 1)	spring 2020: 32% (n = 39) summer/fall 2020: 68% (n = 82) winter/spring 2021: 0% (n = 0)	ns (p = 0.41)	V = 0.069
Weight loss, kg	0 [IQR: 0 - 2] range: 0 - 5	0 [IQR: 0 - 2] range: 0 - 8	2 [IQR: 0 - 4] range: 0 - 15	p < 0.001	η² = 0.046
Hair loss	27% (n = 17)	10% (n = 25)	30% (n = 36)	p < 0.001	V = 0.24
Incomplete recovery	56% (n = 34)	18% (n = 44)	67% (n = 81)	p < 0.001	V = 0.47
Physical performance loss, percent	10 [IQR: 1 - 21] range: 0 - 90	5 [IQR: 0 - 17] range: 0 - 60	30 [IQR: 20 - 50] range: 0 - 93	p < 0.001	η² = 0.3
New medication after COVID-19	15% (n = 9)	8.4% (n = 20)	19% (n = 23)	p = 0.023	V = 0.15
Subjective need for rehabilitation	18% (n = 11)	3.7% (n = 9)	35% (n = 42)	p < 0.001	V = 0.39
ANX score	1 [IQR: 0 - 2] range: 0 - 6	0 [IQR: 0 - 2] range: 0 - 6	2 [IQR: 1 - 4] range: 0 - 6	p < 0.001	η² = 0.14
DPR score	2 [IQR: 0 - 2] range: 0 - 6	1 [IQR: 0 - 2] range: 0 - 6	2 [IQR: 2 - 4] range: 0 - 6	p < 0.001	η² = 0.16
Stress score	4 [IQR: 2 - 6.8] range: 0 - 13	3 [IQR: 1 - 6] range: 0 - 14	6 [IQR: 4 - 8] range: 0 - 15	p < 0.001	η² = 0.11
OMH impairment score	1 [IQR: 0 - 1] range: 0 - 3	1 [IQR: 0 - 1] range: 0 - 3	1 [IQR: 1 - 2] range: 0 - 3	p < 0.001	η² = 0.099
QoL impairment score	1 [IQR: 1 - 1.8] range: 0 - 3	1 [IQR: 0 - 1] range: 0 - 3	1 [IQR: 1 - 2] range: 0 - 3	p < 0.001	η² = 0.1
